# Supplementary material for: Application of Orange Peel Waste as Adsorbent for Methylene Blue and Cd2+ Simultaneous Remediation
Source: Molecules. 2022 Aug 11;27(16):5105. doi: 10.3390/molecules27165105 (PMC9416566; doi:10.3390/molecules27165105)
Supplement: Supplementary file 1 [file molecules-27-05105-s001.zip]

Archive with 1 entries (1 files):
- molecules-1818245-supplementary.pdf
